# Supplementary material for: Effects of Multiple Stressors on the Spatial Pattern of Fish Diversity in the Middle and Lower Reaches of the Han River, China
Source: Animals (Basel). 2025 Oct 26;15(21):3109. doi: 10.3390/ani15213109 (PMC12610983; doi:10.3390/ani15213109)
Supplement: Supplementary file 1 [file animals-15-03109-s001.zip]

Archive with 1 entries (1 files):
- animals-3915349-supplementary.pdf
